# Supplementary material for: Thermodynamic Driving Force of Hydrogen on Rumen Microbial Metabolism: A Theoretical Investigation
Source: PLoS One. 2016 Oct 26;11(10):e0161362. doi: 10.1371/journal.pone.0161362 (PMC5081179; doi:10.1371/journal.pone.0161362)
Supplement: S1 File — (R) [file pone.0161362.s001.R]

##################################################
### Script to plot uncertainty of F_T Figure 1 ### 
##################################################

# Script belongs to PLOS ONE article 
#	'Thermodynamic driving Force of Hydrogen on Rumen Microbial Metabolism: a Theoretical Investigation'
#	by HJ van Lingen, CM Plugge, JG Fadel, E Kebreab, A Bannink and J Dijkstra

# Backgrounds of this code are found in the Methods and Materials section of the arcticle


##########################################
# Generation of uncertainty input matrix #
##########################################

# Initialize steps, which is the number of error bars that will be shown to evaluate the uncertainty of F_T 
steps <- 10
# Initialize ssize, which is the sample size of concentration input to calculate F_T per step of P_H2
ssize <- 1e4

### Drawing metabolite concentration samples from a uniform distribution

# set.seed ensures that every time code is run, one will obtain exactly the same results
set.seed(123) 

kdioxide <- runif(n=ssize,min=0.35,max=0.80) 	# draw CO2 partial pressure (bar)
pH 	<- runif(n=ssize,min=5.7,max=7.2) 		# draw pH
CH_4 	<- runif(n=ssize,min=0.15,max=0.35) 	# draw CH4 partial pressure (bar)
dG_ATP <- runif(n=ssize,min=35e3,max=50e3) 	# draw Gibbs energy of phosphorylation (J/mol)

###

# Combine samples into one matrix
SA_input_matrix <- cbind(kdioxide,pH,CH_4,dG_ATP)  

# Calculate bicarbonate concentration (using Henderson-Hasselbalch equation, see article for reference) 
#	and proton concentration (using log10([H^+]))
SA_input_matrix[,1] <- SA_input_matrix[,1] * 10^(SA_input_matrix[,2] - 7.74) # 
SA_input_matrix[,2] <- 10^-(SA_input_matrix[,2])

# Store SA_input_matrix to prepare for replication for each of the P_H2 steps of an uncertainty analysis
in_UNC_methane <- SA_input_matrix

# Make input matrix that has n replicates of SA_input_matrix, with n the number of steps
while (nrow(in_UNC_methane) < (steps*ssize) ) {
in_UNC_methane <- rbind(in_UNC_methane, SA_input_matrix)
} # End while loop 

# Assign column names to the in_UNC_methane matrix
colnames(in_UNC_methane) <- c("HCO_3_min","H_plus","P_CH_4","dG_ATP")


#####################
# gen_P_H2 function #									
#########################################################################
# function for generating a sequence of P_H2 (bar) values that 		#
#	exponentially increases in steps with ssize values per step; 	#
###												# 
# Argument starter is the P_H2 value of the first step 			#
# Argument multip is the factor by which P_H2 increases per step 		#
# Argument steps is the number of steps of P_H2 used to evaluate 		#
#	the uncertainty of F_T 								#
# Argument ssize is the sample size per step of P_H2 				#
### 												#
# function returns a sequence of P_H2 values 					#
#########################################################################

gen_P_H2 <- function(starter,multip,steps,ssize){
	
P_H2 <- NULL 

for (n in 1:steps) {
	P_H2 <- c(P_H2,rep(multip^(n-1)*starter,ssize))
	} # for loop to generate sequence of P_H2 with length ssize*steps

return(P_H2)
} # End gen_P_H2 function


# Generate sequence of P_H2 values for which F_T is close to zero for methanogenesis 
#	yielding 0.5 and 1.5 moles of ATP; choice of starter and multip values is 
#	explained in the 'Continuous input variables and uncertainty of F_T' subsection of the article
P_H2_without <- gen_P_H2(2e-5,1.3,steps,ssize)
P_H2_cyto <- gen_P_H2(6e-4,1.35,steps,ssize)

# Combine P_H2 sequence with matrix containing concentration input of all other metabolites
# 	to generate input matrices for uncertainty analysis of F_T for methanogenesis yielding 
#	0.5 and 1.5 moles of ATP
in_UNC_without <- as.data.frame(cbind(P_H2_without, in_UNC_methane))
in_UNC_cyto <- as.data.frame(cbind(P_H2_cyto, in_UNC_methane))


########################
# TPF_methane function #									
#########################################################################
# function for calculating values F_T from input matrix for 		#
#	methanogenesis yielding 0.5 and 1.5 mole of ATP F_T is calculated	#
#	using Eq 2 from the article							#
###												# 
# Argument in_SA is the input matrix containing metabolite 			#
#	concentrations									#
# Argument Y_ATP is the ATP yield in mol/mol CH4 				#
### 												#
# The function returns a sequence of F_T values corresponding to the 	#
#	input matrix used									#
#########################################################################

TPF_methane <- function(in_SA,Y_ATP) {

F_T <- NULL

for (i in 1:nrow(in_SA)){
	F_T <- c(F_T,(1 - ((in_SA$P_CH_4[i]^0.5)/(in_SA$HCO_3_min[i]^0.5*in_SA$P_H2[i]^2*in_SA$H_plus[i]^0.5)) * 
		exp((-172e3+Y_ATP*in_SA$dG_ATP[i])/(2*8.3145*312))))
	} # End for loop

return(F_T)
} # End TPF_methane fucntion


######################
# conf_calc function #
#########################################################################
# 95% CI are calculated from the F_T values per step of P_H2		#
###												#
# Argument out_F_T should be a matrix containing P_H2, other metabolite	#
#	concentrations and the corresponding F_T					#
# Argument P_H2 should be a sequence of P_H2 values				#
###												#
# Function returns 95% CI boundaries per step of P_H2				#
#########################################################################

conf_calc <- function(out_F_T,P_H2){

conf_bounds <- matrix(ncol=2,nrow=0)
for (i in 1:(length(out_F_T) %/% ssize)) {
	uncer_data <- out_F_T[(1+(i-1)*ssize):(ssize*i)]
	conf_bounds <- rbind(conf_bounds,quantile(uncer_data,c(0.025,0.975)))
	} # For loop for calculating uncertainty boundaries of F_T for every step of P_H2

conf_bounds <- as.data.frame(conf_bounds)
for (j in 1:(length(P_H2) %/% ssize)) {
	rownames(conf_bounds)[j] <- P_H2[1+(j-1)*ssize]
	} # For loop assigning step of P_H2 to F_T confidence boundaries

return(conf_bounds)
} # End of conf_calc function


######################
# plot_conf function #
#########################################################################
# Function for plotting 95% CI at every value of P_H2				#
###												#
# Argument P_H2 is sequence of P_H2 values for every step			#
# Argument conf is matrix containing 95%CI boundaries per step of P_H2	#
# Argument steps is the number of steps of P_H2					#
# Argument lty is line type of the F_T curve and its 95% CI			#
#########################################################################

plot_conf <- function(P_H2,conf,steps,lty) {

for (i in 1:steps){
	if (conf[i,1] > -2){
		arrows(P_H2[ssize*i],conf[i,1],P_H2[ssize*i],conf[i,2], length=0.05, angle=90, 
		       lty=lty, code=3,lwd=1.5,col="gray") # plots 95% CI when values < -2 are not within CIs 
		}
	else {
		arrows(P_H2[ssize*i],-2.75,P_H2[ssize*i],conf[i,2], length=0.05, angle=90, 
		       lty=lty, code=3,lwd=1.5,col="gray") # plots 95% CI when values < -2 are within CIs  
		lines(c(P_H2[ssize*i],P_H2[ssize*i]),c(conf[i,1],-1.85),
		      lwd=1.5,col="white") # prepares near-margin visualization
		lines(c(P_H2[ssize*i],P_H2[ssize*i]),c(conf[i,1],-1.85),lty=3,
		      lwd=1.5,col="gray") # plots near-margin visualization
		}	
	} # End of for loop

} # End CI plot function


#####################################################
#  Calculation of 95% CI of F_T to all metabolites  #
#####################################################

# Calculate F_T per row of the input matrix
out_F_T_without <- TPF_methane(in_SA=in_UNC_without,Y_ATP=0.5)
out_F_T_cyto <- TPF_methane(in_SA=in_UNC_cyto,Y_ATP=1.5)

# Calculate CI of F_T per step of P_H2
conf_without <- conf_calc(out_F_T_without,in_UNC_without$P_H2)
conf_cyto <- conf_calc(out_F_T_cyto,in_UNC_cyto$P_H2)

# Show boundaries of CIs
print(conf_without)
print(conf_cyto)


####################################################################
# Initializing concentrations for plotting reference the situation #
####################################################################

Gluc <- 1e-3		# concentration (M)
HAc <- 60e-3		# concentration (M)
HPr <- 20e-3		# concentration (M)
HBu <- 12.5e-3		# concentration (M)
H_plus <- 10^-6.45	# concentration (M)
CH_4 <- 0.25 		# gas partial pressure(bar)
HCO_3_min <- 40e-3 	# concentration (M)


#####################
# Plotting for PLoS # 
#####################

#setwd("...") # set working directory. This directory is where "Fig1.tif" will be found;
#	one may alternatively include the directory below in the tiff function.

# Save Figure in .tiff; tiff() initiates an output file that is essentially ended with dev.off()  
tiff("Fig1.tif",res=600,width = 6, height = 4.5, units = 'in',compression="lzw")

# Set Figure margins
par(mar=c(3.5,3.5,0.5,0.5))

### Initialize chi and plot F_T vs P_H2 for methanogenesis associated with 0.5 and 1.5 moles of ATP per mole of CH4;
# 	F_T curve is plotted using Eq 2 from article
chi = 2
curve(1 - ((CH_4)/(HCO_3_min*x^4*H_plus))^(1/chi) * exp((-172.0+22.2)/(chi*8.3145e-3*312)), 
      axes=F, from=1.8e-5, to=5e-2, xlim=c(2e-5,5e-2), ylim=c(-1.885,1), lty=1,lwd=1.5,log="x", 
      cex.lab=1.25, xlab="", ylab="", col="gray")
curve(1 - ((CH_4)/(HCO_3_min*x^4*H_plus))^(1/chi) * exp((-172.0+66.6)/(chi*8.3145e-3*312)), 
      add=T, lwd=1.5, lty=2, col="gray")

# plot horizontal line through zero
abline(h=0)

# Plot vertical lines that indicate the range of P_H2 in the rumen
abline(v=c(2e-4,1e-2), lty=c(2,2))

# Draw a box around the plot
box()

# Plot axes labels
axis(side = 1, at = c(2e-5,5e-5,1e-4,2e-4,5e-4,1e-3,2e-3,5e-3,1e-2,2e-2,5e-2), 
     labels=c("2e-5","5e-5","1e-4","2e-4","5e-4","1e-3","2e-3","5e-3","1e-2","2e-2","5e-2"), 
     cex.axis=0.8,padj=-0.5)
axis(side = 2, at = c(-2,-1.5,-1,-0.5,0,0.5,1), 
     labels=c("-2.0","-1.5","-1.0","-0.5","0.0","0.5","1.0"),cex.axis=0.8,las=2)

# write axes titles in margins
mtext(side=2, line=2.25, expression("          "~italic(F)[T]),cex=1.25)
mtext(side=1,line=2.5,expression(italic(P)[H[2]] ~ "(bar)"),cex=1.25)


### Initialize chi and plot F_T vs P_H2 for Glucose to 2Ac conversion
chi = 4
curve(1 - ((HAc^2*HCO_3_min^2*x^4*H_plus^4)/(Gluc))^(1/chi) * exp((-52+4*44.4)/(chi*8.3145e-3*312)), 
      lty=1,lwd=1.5,add=T)


### Initialize chi and plot F_T vs P_H2 for Glucose to 2/3Ac + 2/3Bu conversion
# chi= 10/3
# curve(1 - ((HAc^(2/3)*HBu^(2/3)*HCO_3_min^2*x^(8/3)*H_plus^(10/3))/(Gluc))^(1/chi) * exp((-111+(10/3)*44.4)/(chi*8.3145e-3*312)), 
#	lty=2,lwd=1.5,add=T) # 0.67HAc+2.67HBu


# Initialize chi and plot F_T vs P_H2 for Glucose to Bu conversion
# chi = 3
# curve(1 - ((HBu*HCO_3_min^2*x^2*H_plus^3)/(Gluc))^(1/chi) * exp((-138+3*44.4)/(chi*8.3145e-3*312)), 
#	lty=3,lwd=1.5,add=T) 


### Initialize chi and plot F_T vs P_H2 for Glucose to Ac + Pr conversion
# chi = 11/3
# curve(1 - ((HAc*HPr*HCO_3_min*x*H_plus^3)/(Gluc))^(1/chi) * exp((-159+3.67*44.4)/(chi*8.3145e-3*312)), 
#	lty=4,lwd=1.5,add=T) 


### Plot 95% CI of F_T for methanogenesis
plot_conf(P_H2_without,conf_without,steps,lty=1)
plot_conf(P_H2_cyto,conf_cyto,steps,lty=2)

# Plot legend
legend("bottomright", legend=c("Glucose to VFA","Methane + 0.5 ATP","Methane + 1.5 ATP"), 
       lwd=c(1.5,1.5,1.5), cex=0.8, col=c("black","gray","gray"), lty=c(1,1,2),bg="white")

# returns the number and name of the new active device after the specified device has been shut down 
dev.off()
