# Supplementary material for: Thermodynamic Driving Force of Hydrogen on Rumen Microbial Metabolism: A Theoretical Investigation
Source: PLoS One. 2016 Oct 26;11(10):e0161362. doi: 10.1371/journal.pone.0161362 (PMC5081179; doi:10.1371/journal.pone.0161362)
Supplement: S2 File — (R) [file pone.0161362.s002.R]

###############################
# Script to plot F_T Figure 2 # 
###############################

# Script belongs to PLOS ONE article 
#	'Thermodynamic driving Force of Hydrogen on Rumen Microbial Metabolism: a Theoretical Investigation'
#	by HJ van Lingen, CM Plugge, JG Fadel, E Kebreab, A Bannink and J Dijkstra

# Backgrounds of this code are found in the Methods and Materials section of the arcticle

###

#setwd("...") # set working directory. This directory is where "Fig2.tif" will be found;
#	one may alternatively include the directory below in the tiff function.

# Save Figure in .tiff; tiff() initiates an output file that is essentially ended with dev.off()  
tiff("Fig2.tif",res=600,width = 6.5, height = 5.75, units = 'in', compression="lzw")

# set Figure margins
par(mfrow=c(2,1),oma=c(3,2.5,0,0),mar=c(0.5,1,1.75,0.5))

### Plot F_T vs P_H2 for NADH oxidation with classical hydrogenase,
# 	NAD+/NADH = 9 and pH of 7.0;
# 	F_T curve is plotted using Eq 2 from article
curve(1 - ((9*x)/(10^-7)) * exp((-25e3)/(8.3145*312)), lty=1, axes=F, 
      lwd=1.5, from=5e-5,to=2.25e-1, cex.main=1, cex.lab=1, cex.axis=1,xlim=c(6e-5,1.8e-1), 
      ylim=c(0.0378,1), las=1, log="x", xlab="",ylab="",main="a)")

# plot y-axis label
axis(side = 2, at = c(0,0.2,0.4,0.6,0.8,1), labels=c("0.0","0.2","0.4","0.6","0.8","1.0"),
     cex.axis=0.9,las=2)

# draw a box around the plot
box()

# Plot F_T vs P_H2 for NADH oxidation with classical hydrogenase,
# 	NAD+/NADH = 9 and pH of 6.2;
curve(1 - ((9*x)/(10^-6.2)) * exp((-25e3)/(8.3145*312)), lty=1,lwd=1.5, from=5e-5,to=2.25e-1, 
      col="gray", add=T)

# Plot F_T vs P_H2 for NADH oxidation with classical hydrogenase,
#	NAD+/NADH = 3 and pH of 7.0 and 6.2;
curve(1 - ((3*x)/(10^-7)) * exp((-25e3)/(8.3145*312)), lty=2,lwd=1.5, 
      from=5e-5,to=2.25e-1, col="black", add=T)
curve(1 - ((3*x)/(10^-6.2)) * exp ((-25e3)/(8.3145*312)), lty=2,lwd=1.5, 
      from=5e-5,to=2.25e-1, col="grey", add=T)

# Plot F_T vs P_H2 for NADH oxidation with classical hydrogenase,
#	NAD+/NADH = 1 and pH of 7.0 and 6.2;
curve(1 - ((1*x)/(10^-7)) * exp((-25e3)/(8.3145*312)), lty=4,lwd=1.5, 
         from=5e-5,to=2.25e-1, col="black", add=T)
curve(1 - ((1*x)/(10^-6.2)) * exp((-25e3)/(8.3145*312)), lty=4,lwd=1.5, 
         from=5e-5,to=2.25e-1, col="grey", add=T)

# Plot vertical lines that indicate the range of P_H2 in the rumen
abline(v=c(2e-4,1e-2), lty=c(2,2) )


### Initialize redox state of ferredoxin and plot F_T vs P_H2 for NADH oxidation with confurcating hydrogenase,
#	NAD+/NADH = 9 and pH of 7.0 and 6.2;
Fd_red=9
Fd_ox=1
curve(1 - (((9*x^2*Fd_ox)/(Fd_red*(10^-7)^3)))^(1/2) * exp((-102e3)/(2*8.3145*312)), 
      lty=1, axes=F, lwd=1.5,from=5e-5,to=2.25e-1, cex.main=1, cex.lab=1, cex.axis=1,
	xlim=c(6e-5,1.8e-1), ylim=c(0.0378,1), las=1, log="x", xlab=expression(italic(P)[H[2]] ~ "(bar)"), 
	ylab="",main="b)")
curve(1 - (((9*x^2*Fd_ox)/(Fd_red*(10^-6.2)^3)))^(1/2) * exp((-102e3)/(2*8.3145*312)), 
      lty=1,lwd=1.5, from=5e-5,to=2.25e-1, add=T,col="gray")

# plot axes labels
axis(side = 1, at = c(5e-5,1e-4,2e-4,5e-4,1e-3,2e-3,5e-3,1e-2,2e-2,5e-2,1e-1,2e-1), 
     labels=c("5e-5","1e-4","2e-4","5e-4","1e-3","2e-3","5e-3","1e-2","2e-2","5e-2","1e-1","2e-1"),
     cex.axis=0.9,padj=-0.5)
axis(side = 2, at = c(0,0.2,0.4,0.6,0.8,1), labels=c("0.0","0.2","0.4","0.6","0.8","1.0"),
     cex.axis=0.9,las=2)

# Plot vertical lines that indicate the range of P_H2 in the rumen
abline(v=c(2e-4,1e-2), lty=c(2,2) ) 

# draw a box around the plot
box()

# Plot F_T vs P_H2 for NADH oxidation with confurcating hydrogenase,
#	NAD+/NADH = 3 and pH of 7.0 and 6.2;
curve(1 - (((3*x^2*Fd_ox)/(Fd_red*(10^-7)^3)))^(1/2) * exp((-102e3)/(2*8.3145*312)), 
      lty=2,lwd=1.5, from=5e-5,to=2.25e-1, add=T)
curve(1 - (((3*x^2*Fd_ox)/(Fd_red*(10^-6.2)^3)))^(1/2) * exp((-102e3)/(2*8.3145*312)), 
      lty=2,lwd=1.5, from=5e-5,to=2.25e-1, add=T,col="gray")

# Plot F_T vs P_H2 for NADH oxidation with confurcating hydrogenase,
#	NAD+/NADH = 1 and pH of 7.0 and 6.2;
curve(1 - (((1*x^2*Fd_ox)/(Fd_red*(10^-7)^3)))^(1/2) * exp((-102e3)/(2*8.3145*312)), 
      lty=4, lwd=1.5,from=5e-5,to=2.25e-1,add=T)
curve(1 - (((1*x^2*Fd_ox)/(Fd_red*(10^-6.2)^3)))^(1/2) * exp((-102e3)/(2*8.3145*312)), 
      lty=4, lwd=1.5,from=5e-5,to=2.25e-1,add=T,col="gray")

# Plot legend
legend("bottomleft", legend=c("ratio = 9","ratio = 3","ratio = 1"), cex=0.9, lwd=c(1.5,1.5,1.5), 
       lty=c(1,2,4), bg="white")

# write axes titles in margins
mtext(expression(italic(F)[T]),outer=T,side=2,cex=1.25,line=1.25)
mtext(expression(italic(P)[H[2]] ~ "(bar)"),outer=T,side=1,cex=1.25,line=2)

# returns the number and name of the new active device after the specified device has been shut down 
dev.off()
