# Supplementary material for: Thermodynamic Driving Force of Hydrogen on Rumen Microbial Metabolism: A Theoretical Investigation
Source: PLoS One. 2016 Oct 26;11(10):e0161362. doi: 10.1371/journal.pone.0161362 (PMC5081179; doi:10.1371/journal.pone.0161362)
Supplement: S3 File — (R) [file pone.0161362.s003.R]

##################################################
### Script to plot uncertainty of F_T Figure 3 ### 
##################################################

# Script belongs to PLOS ONE article 
#	'Thermodynamic driving Force of Hydrogen on Rumen Microbial Metabolism: a Theoretical Investigation'
#	by HJ van Lingen, CM Plugge, JG Fadel, E Kebreab, A Bannink and J Dijkstra

# Backgrounds of this code are found in the Methods and Materials section of the arcticle


##########################################
# Generation of uncertainty input matrix #
##########################################

# Initialize steps, which is the number of error bars that will be shown to evaluate the uncertainty of F_T 
steps <- 10
# Initialize ssize, which is the sample size of concentration input to calculate F_T per step of P_H2
ssize <- 1e4

### Drawing metabolite concentration samples from a uniform distribution

# set.seed ensures that every time code is run, one will obtain exactly the same results
set.seed(123) 

VFA_1	<- runif(n=ssize,min=35,max=90) 		# draw acetate concentration (M)
VFA_2	<- runif(n=ssize,min=7,max=30) 		# draw propionate concentration (M)
VFA_3	<- runif(n=ssize,min=5,max=21) 		# draw butyrate concentration (M)
kdioxide <- runif(n=ssize,min=0.35,max=0.80) 	# draw CO2 partial pressure (bar)
pH 	<- runif(n=ssize,min=5.7,max=7.2) 		# draw pH
dG_ATP <- runif(n=ssize,min=35e3,max=50e3) 	# draw Gibbs energy of phosphorylation (J/mol)

###

# Combine samples into one matrix
SA_input_matrix <- cbind(1e-3*VFA_1,1e-3*VFA_2,1e-3*VFA_3,kdioxide,pH,dG_ATP) 

# Calculate bicarbonate concentration (using Henderson-Hasselbalch equation, see article for reference) 
#	and proton concentration (using log10([H^+]))
SA_input_matrix[,4] <- SA_input_matrix[,4] * 10^(SA_input_matrix[,5] - 7.74)
SA_input_matrix[,5] <- 10^-(SA_input_matrix[,5])

# Store SA_input_matrix to prepare for replication for each of the P_H2 steps of an uncertainty analysis
in_UNC_intconv <- SA_input_matrix 

# Make input matrix that has n replicates of SA_input_matrix, with n the number of steps
while (nrow(in_UNC_intconv) < (steps*ssize)) {
in_UNC_intconv <- rbind(in_UNC_intconv, SA_input_matrix)
} # End while loop

# Assign column names to the in_UNC_intconv matrix
colnames(in_UNC_intconv) <- c("HAc","HPr","HBu","HCO_3_min","H_plus","dG_ATP")


#####################
# gen_P_H2 function #									
#########################################################################
# function for generating a sequence of P_H2 (bar) values that 		#
#	exponentially increases in steps with ssize values per step; 	#
###												# 
# Argument starter is the P_H2 value of the first step 			#
# Argument multip is the factor by which P_H2 increases per step 		#
# Argument steps is the number of steps of P_H2 used to evaluate 		#
#	the uncertainty of F_T 								#
# Argument ssize is the sample size per step of P_H2 				#
### 												#
# function returns a sequence of P_H2 values 					#
#########################################################################

gen_P_H2 <- function(starter,multip,steps,ssize){
	
	P_H2 <- NULL 

	for (n in 1:steps) {
		P_H2 <- c(P_H2,rep(multip^(n-1)*starter,ssize))
		} # for loop to generate sequence of P_H2 with length ssize*steps

	return(P_H2)

} # End gen_P_H2 function


# Generate sequence of P_H2 values for which F_T is close to zero for every interconversion;
#	choice of starter and multip values is explained in the 'Continuous input variables 
#	and uncertainty of F_T' subsection of the article
P_H2_AP <- gen_P_H2(7.7e-5,1.25,steps,ssize)
P_H2_PA <- gen_P_H2(5e-6,1.3,steps,ssize)
P_H2_BA <- gen_P_H2(1.95e-6,1.5,steps,ssize)

# Combine P_H2 sequence with matrix containing concentration input of all other metabolites
# 	to generate input matrices for uncertainty analysis of F_T for all three interconversions
in_UNC_AP <- as.data.frame(cbind(P_H2_AP, in_UNC_intconv[1:length(P_H2_AP),]))
in_UNC_PA <- as.data.frame(cbind(P_H2_PA, in_UNC_intconv[1:length(P_H2_PA),]))
in_UNC_BA <- as.data.frame(cbind(P_H2_BA, in_UNC_intconv[1:length(P_H2_BA),]))


#####################
# TPF_conv function #									
#########################################################################
# function for calculating values F_T from input matrix for 		#
#	methanogenesis yielding 0.5 and 1.5 mole of ATP F_T is calculated	#
#	using Eq 2 from the article							#
###												# 
# Argument in_SA is the input matrix containing metabolite 			#
#	concentrations									#
# Argument Y_ATP is the ATP yield in mol/mol CH4 				#
### 												#
# The function returns a sequence of F_T values corresponding to the 	#
#	input matrix used									#
#########################################################################

TPF_conv <- function(in_SA,conv) {

F_T <- NULL

if (conv=="AP") {
	for (i in 1:nrow(in_SA)){
		F_T <- c(F_T,(1 - ((in_SA$HPr[i])/(in_SA$HAc[i]*in_SA$HCO_3_min[i]*in_SA$P_H2[i]^3*
		                                     in_SA$H_plus[i])) * exp((-113e3)/(8.3145*312))))
		} # End calculation of F_T 
	} # Calculation of F_T for AP 

if (conv=="PA") {
	for (i in 1:nrow(in_SA)){
		F_T <- c(F_T,(1 - ((in_SA$HAc[i]^0.5 * in_SA$HCO_3_min[i]^0.5*in_SA$H_plus[i]^0.5*
		                      in_SA$P_H2[i]^1.5)/(in_SA$HPr[i]^0.5)) * 
		                exp((113e3 + 0.33*in_SA$dG_ATP[i])/(2*8.3145*312))))
		} # End calculation of F_T 
	} # Calculation of F_T for PA 

if (conv=="BA") {
	for (i in 1:nrow(in_SA)){
		F_T <- c(F_T,(1 - ((in_SA$HAc[i] * in_SA$H_plus[i]^0.5*in_SA$P_H2[i])/(in_SA$HBu[i]^0.5)) *
		                exp((86e3+0.33*in_SA$dG_ATP[i])/(2*8.3145*312))))
		} # End calculation of F_T 
	} # Calculation of F_T for BA 

return(F_T)
} # End TPF_conv function


######################
# conf_calc function #
#########################################################################
# 95% CI are calculated from the F_T values per step of P_H2		#
###												#
# Argument out_F_T should be a matrix containing P_H2, other metabolite	#
#	concentrations and the corresponding F_T					#
# Argument P_H2 should be a sequence of P_H2 values				#
###												#
# Function returns 95% CI boundaries per step of P_H2				#
#########################################################################

conf_calc <- function(out_F_T,P_H2){

conf_bounds <- matrix(ncol=2,nrow=0)
for (i in 1:(length(out_F_T) %/% ssize)) {
	uncer_data <- out_F_T[(1+(i-1)*ssize):(ssize*i)]
	conf_bounds <- rbind(conf_bounds,quantile(uncer_data,c(0.025,0.975)))
	} # For loop for calculating uncertainty boundaries of F_T at discrete values of P_H2

conf_bounds <- as.data.frame(conf_bounds)
for (j in 1:(length(P_H2) %/% ssize)) {
	rownames(conf_bounds)[j] <- P_H2[1+(j-1)*ssize]
	} # For loop assigning discrete value of P_H2 to F_T confidence boundaries

return(conf_bounds)
} # End of conf_calc function


######################
# plot_conf function #
#########################################################################
# Function for plotting 95% CI at every value of P_H2				#
###												#
# Argument P_H2_conv is sequence of P_H2 values for every step		#
# Argument conf is matrix containing 95%CI boundaries per step of P_H2	#
# Argument steps is the number of steps of P_H2					#
# Argument lty is line type of the F_T curve and its 95% CI			#
#########################################################################

plot_conf <- function(P_H2_conv,conf_conv,ssize,steps ) {

for (i in 1:steps){
	if (conf_conv[i,1] > -2){
		arrows(P_H2_conv[ssize*i],conf_conv[i,1],P_H2_conv[ssize*i],conf_conv[i,2], 
		       length=0.05, angle=90, lty=1, code=3,lwd=1,
		       col="black") # plots 95% CI when values < -2 are not within CIs
		} 
	else {
		arrows(P_H2_conv[ssize*i],-2.75,P_H2_conv[ssize*i],conf_conv[i,2], 
		       length=0.05, angle=90, lty=1, code=3,lwd=1,
		       col="black") # plots 95% CI when values < -2 are within CIs 
		lines(c(P_H2_conv[ssize*i],P_H2_conv[ssize*i]),c(conf_conv[i,1],-1.9),lwd=1,
		      col="white") # prepares near-margin visualization
		lines(c(P_H2_conv[ssize*i],P_H2_conv[ssize*i]),c(conf_conv[i,1],-1.9),lty=3,lwd=1,
		      col="black") # plots near-margin visualization
		} 
	} # End for loop 

} # End of CI plot function

#####################################################
#  Calculation of 95% CI of F_T to all metabolites  #
#####################################################

# Calculate F_T per row of the input matrix
out_F_T_AP <- TPF_conv(in_SA=in_UNC_AP,conv="AP")
out_F_T_PA <- TPF_conv(in_SA=in_UNC_PA,conv="PA")
out_F_T_BA <- TPF_conv(in_SA=in_UNC_BA,conv="BA")

# Calculate CI of F_T per step of P_H2
conf_AP <- conf_calc(out_F_T_AP,P_H2_AP)
conf_PA <- conf_calc(out_F_T_PA,P_H2_PA)
conf_BA <- conf_calc(out_F_T_BA,P_H2_BA)

# Show boundaries of CIs
print(conf_AP)
print(conf_PA)
print(conf_BA)


####################################################################
# Initializing concentrations for plotting reference the situation #
####################################################################

H_plus <- 10^-6.45	# concentration (M)
HAc <- 60e-3		# concentration (M)
HPr <- 20e-3		# concentration (M)
HBu <- 12.5e-3		# concentration (M)
HCO_3_min <- 40e-3 	# concentration (M)


#####################
# Plotting for PLoS # 
#####################

#setwd("...") # set working directory. This directory is where "Fig3.tif" will be found;
#	one may alternatively include the directory below in the tiff function.

# Save Figure in .tiff; tiff() initiates an output file that is essentially ended with dev.off()  
tiff("Fig3.tif",res=600,width = 8.75, height = 4, units = 'in',compression="lzw")

# set Figure margins
par(oma=c(0,0.5,0,0))

# set subscreen boundaries for each of the three panels
split.screen(rbind(c(0, 0.275, 0, 1), c(0.275, 0.6375, 0, 1), c(0.6375, 1, 0, 1)))

### Initialize chi and plot F_T vs P_H2 for acetate to propionate conversion in subscreen 1;
# 	F_T curve is plotted using Eq 2 from article
screen(1)
par(mar=c(3.5,3.5,1.5,0.5))
curve(1 - ((HPr)/(HAc*HCO_3_min*x^3*H_plus)) * exp((-113e3) / (8.3145*312)), lty=1, 
      lwd=1, col="black", axes=F, from=5e-5, to=1e-3, xlim=c(5e-5,1e-3), 
      ylim=c(-1.885,1), cex.lab=1, cex.main=1, las=1,log="x", xlab="",ylab="",main="a)")

# plot horizontal line through zero
abline(h=0)

# Plot vertical line that indicates the lower bound of P_H2 in the rumen
abline(v=2e-4,lty=2)

# draw a box around the plot
box()

# plot axes labels
axis(side = 1, at = c(5e-5,1e-4,2e-4,5e-4,1e-3), labels=c("5e-5","1e-4","2e-4","5e-4","1e-3"), 
     cex.axis=0.7,padj=-0.75)
axis(side = 2, at = c(-2,-1.5,-1,-0.5,0,0.5,1), 
     labels=c("-2.0","-1.5","-1.0","-0.5","0.0","0.5","1.0"),las=2,cex.axis=0.7)

# Plot 95% CI of F_T for acetate to propionate conversion
plot_conf(P_H2_AP,conf_AP,ssize,steps)

### Plot F_T vs P_H2 for propionate to acetate conversion in subscreen 2
screen(2)
par(mar=c(3.5,0.5,1.5,0.5))
curve(1 - ((HAc^0.5*HCO_3_min^0.5*H_plus^0.5*x^1.5)/(HPr^0.5)) * 
        exp((113e3 + 0.33*44e3) / (2*8.3145*312)), lty=1, lwd=1, col="black", 
      axes=F, from=1e-6, to=2e-4, xlim=c(1e-6,2e-4), ylim=c(-1.885,1), cex.lab=1.5, 
      cex.axis=1, cex.main=1, las=1,log="x", xlab="",main="b)")

# plot horizontal line through zero
abline(h=0)

# Plot vertical line that indicates the lower bound of P_H2 in the rumen
abline(v=2e-4,lty=2)

# draw a box around the plot
box()

# plot x-axis label
axis(side=1,at=c(1e-6,2e-6,5e-6,1e-5,2e-5,5e-5,1e-4,2e-4),
     labels=c("1e-6","2e-6","5e-6","1e-5","2e-5","5e-5","1e-4","2e-4"),cex.axis=0.7,padj=-0.75)

# Plot 95% CI of F_T for propionate to acetate conversion
plot_conf(P_H2_PA,conf_PA,ssize,steps)


### Plot F_T vs P_H2 for butyrate to acetate conversion in subscreen 3
screen(3)
par(mar=c(3.5,0.5,1.5,0.25))
curve(1 - (HAc*H_plus^0.5*x)/(HBu^0.5) * exp((86e3 + 0.33*44e3) / (2*8.3145*312)), 
      lty=1, lwd=1, col="black", axes=F, from=1e-6, to=2e-4, xlim=c(1e-6,2e-4),ylim=c(-1.885,1), 
      cex.lab=1, cex.axis=1, cex.main=1, las=1,log="x", xlab="", main="c)")

# plot horizontal line through zero
abline(h=0)

# Plot vertical line that indicates the lower bound of P_H2 in the rumen
abline(v=2e-4,lty=2)

# draw a box around the plot
box()

# plot x-axis label
axis(side = 1, at = c(1e-6,2e-6,5e-6,1e-5,2e-5,5e-5,1e-4,2e-4), 
     labels=c("1e-6","2e-6","5e-6","1e-5","2e-5","5e-5","1e-4","2e-4"),cex.axis=0.7,padj=-0.75)

# Plot 95% CI of F_T for butyrate to acetate conversion
plot_conf(P_H2_BA,conf_BA,ssize,steps)

### close subscreens
close.screen(all.screens = TRUE)

# write axes titles in margins
mtext(outer=T,side=1, line=-1.25, expression(italic(P)[H[2]] ~ "(bar)"),cex=1.1)
mtext(outer=T,side=2,line=-0.75,expression(italic(F)[T]),cex=1.1)

# returns the number and name of the new active device after the specified device has been shut down 
dev.off()
